# Supplementary material for: Cerebral Metabolic Rate of Glucose and Cognitive Tests in Long COVID Patients
Source: Brain Sci. 2022 Dec 22;13(1):23. doi: 10.3390/brainsci13010023 (PMC9856023; doi:10.3390/brainsci13010023)
Supplement: Supplementary file 1 [file brainsci-13-00023-s001.zip]

Archive with 1 entries (1 files):
- brainsci-2073895-supplementary.pdf
